# Supplementary material for: Adsorption of serum components on Ag colloids: on the biochemical interpretation of surface-enhanced Raman spectra of human serum
Source: Anal Bioanal Chem. 2025 Nov 17;417(30):6823–36. doi: 10.1007/s00216-025-06192-5 (PMC12680727; doi:10.1007/s00216-025-06192-5)
Supplement: Supplementary file 4 — Supplementary Material 4 (DOCX 30.1 KB) [file 216_2025_6192_MOESM4_ESM.xlsx]

## Sheet: Literature articles updated
year	journal	title	first author	affiliation corresponding	2nd affiliation	doi	metal	substrate	colloid concentration	laser	Deproteinization	Volume ratio colloid/serum	incubation time (min)	489-500	530-535	583-593	631-641	721- 730	802-817	884-893	956-960	1001-1013	1126-1138	1205-1210	1220	1440-1450	1580-1590	Protocol	489-500	530-535	583-593	631-641	721- 730	802-817	884-893	956-960	1001-1013	1126-1138	1205-1210	1220	1440-1450	1580-1590
2015	Scientific Reports	Characterization and noninvasive diagnosis of bladder cancer with serum surface enhanced Raman spectroscopy and genetic algorithms	Shaoxin Li	School of Basic Medicine, Guangdong Medical University, Dongguan 523808, Guangdong, People’s Republic of China	State Key Laboratory of Oncology in South China, Collaborative Innovation Center for Cancer Medicine, Department of Clinical Laboratory Medicine, Sun Yat-sen University Cancer Center, Guangzhou 510060, People’s Republic of China	10.1038srep09582	Ag	Dried colloid	No	785	No	1 a 1	60	Unassigned	Unassigned	Unassigned	Unassigned	Unassigned	Unassigned	Unassigned	Unassigned	Unassigned	Unassigned	Unassigned	Unassigned	Collagen, Lipids	C=C bending, Phenylalanine Acetoacetate, Riboflavin	2	Unassigned	Unassigned	Unassigned	Unassigned	Unassigned	Unassigned	Unassigned	Unassigned	Unassigned	Unassigned	Unassigned	Unassigned	1445	1585
2015	Biomedical Optics Express	Label-free surface-enhanced Raman spectroscopy for detection of colorectal cancer and precursor lesions using blood plasma	Shangyuan Feng, Haishan Zeng	Imaging Unit–Integrative Oncology Department, BC Cancer Agency Research Centre, 675 West 10th Avenue, Vancouver, BC, V5Z 1L3, Canada	Key Laboratory of Optoelectronic Science and Technology for Medicine, Ministry of Education, Fujian Normal University, Fuzhou 350007, China	10.1364BOE.6.003494	Ag	Colloid	Yes	785	No	1 a 1	120	Unassigned	Unassigned	Unassigned	Tyrosine	Adenine, Coenzyme A	Serine, Glutathione	Unassigned	Unassigned	Phenylalanine	D-Mannose	Unassigned	Unassigned	Unassigned	Unassigned	Other	Unassigned	Unassigned	Unassigned	632	725	802	Unassigned	Unassigned	1004	1126	Unassigned	Unassigned	Unassigned	Unassigned
2016	Optics in Health Care and Biomedical Optics	Non-invasive optical detection of HBV based on serum surface-enhanced Raman spectroscopy	Shangyuan Feng	Key Laboratory of OptoElectronic Science and Technology for Medicine, Ministry of Education, Fujian Normal University, Fuzhou 350007, China	College of Life Sciences, Fujian Normal University, Qishan Campus, Fuzhou 350108, China	https://doi.org/10.1117/12.2247671	Ag	Colloid	Yes	785	No	1 a 1	0	Glycogen	Cholesterol ester	Phosphatidylinositol	Tyrosine	Adenine	Collagen	Saccharides	Valine	Phenylalanine	Phenylalanine	Tyrosine	Unassigned	Unassigned	Unassigned	Other	495	530	593	639	725	813	889	960	1007	1136	1206	Unassigned	Unassigned	Unassigned
2016	Optics Express	Diagnostic potential of polarized surface enhanced Raman spectroscopy technology for colorectal cancer detection	Shangyuan Feng, Guannan Chen	Key Laboratory of OptoElectronic Science and Technology for Medicine, Ministry of Education, Fujian Normal University, Fuzhou, 350007, China	College of Integrated Traditional Chinese and Western Medicine, Fujian University of Traditional Chinese Medicine, Fuzhou, Fujian, 350122, China	10.1364OE.24.002222	Ag	Colloid	Yes	785	No	1 a 1	120	Arginine	Unassigned	Proteins	Tyrosine	Hypoxanthine	Collagen	D-Galactosamine	Unassigned	Phenylalanine	D-Mannose	Tryptophan	Unassigned	Unassigned	Unassigned	Other	494	Unassigned	591	638	725	813	888	Unassigned	1003	1135	1206	Unassigned	Unassigned	Unassigned
2017	IEEE Photonics Journal	Research on Measurement Conditions for Obtaining Significant, Stable, and Repeatable SERS Signal of Human Blood Serum	Huaizhou Jin	State Key Laboratory of Applied Optics, Changchun Institute of Optics Fine Mechanics and Physics, Chinese Academy of Sciences, Changchun, China	University of Chinese Academy of Sciences, Beijing, 100049, China	10.1109JPHOT.2017.2672900	Ag	Solid substrate	No	785	No	15 uL	240	Unassigned	Unassigned	Unassigned	Uric acid	Hypoxanthine	Uric acid	Uric acid	Hypoxanthine	Phenylalanine	Uric acid	Uric acid	Unassigned	Hypoxanthine	Hypoxanthine	Other	Unassigned	Unassigned	Unassigned	637	724	812	886	957	1004	1130	1206	Unassigned	1445	1580
2018	Tubercolosis	Tuberculosis determination using SERS and chemometric methods	Raju Botta	National Electronics and Computer Technology Center (NECTEC), Phahonyothin Road, Khlong Nueng, Khlong Luang, Pathum Thani, Thailand	Department of Microbiology and Research and Diagnostic Center for Emerging Infectious Diseases (RCEID), Faculty of Medicine, Khon Kaen University, Khon Kaen, Thailand	10.1016j.tube.2017.12.008	Ag	Solid substrate	No	785	No	2.5 uL	0	Unassigned	Unassigned	Unassigned	Unassigned	Tyrosine	Unassigned	Unassigned	Unassigned	Phenylalanine	Unassigned	Tyrosine	Unassigned	Unassigned	Unassigned	Other	Unassigned	Unassigned	Unassigned	Unassigned	731	Unassigned	Unassigned	Unassigned	1003	Unassigned	1206	Unassigned	Unassigned	Unassigned
2018	Nanomedicine: Nanotechnology, Biology and Medicine	Fast and non-invasive serum detection technology based on surface-enhanced Raman spectroscopy and multivariate statistical analysis for liver disease	Wang Shengqi, Xiao Rui	Beijing Institute of Radiation Medicine, Beijing, PR China	Beijing Institute of Hepatology, Beijing YouAn Hospital, Capital Medical University, Beijing, China	10.1016j.nano.2017.11.022	Ag	Dried colloid	Yes	785	No	1 a 2.5	15	Unassigned	Unassigned	Unassigned	Tyrosine, Lactose	Coenzyme A, Acetyl-CoA	Serine, Glutathione	D-Galactosamine	Valine, Proline	Unassigned	D-Mannose	Unassigned	Unassigned	Collagen, Phospholipids	Acetoacetate	1	Unassigned	Unassigned	Unassigned	638	724	809	888	958	Unassigned	1132	Unassigned	Unassigned	1444	1580
2018	Laser Physics	Classifying low-grade and high-grade bladder cancer using label-free serum surface-enhanced Raman spectroscopy and support vector machine	Shaoxin Li	School of Basic Medicine, Guangdong Medical University, Dongguan 523808, Guangdong, People’s Republic of China	State Key Laboratory of Oncology in South China, Collaborative Innovation Center for Cancer Medicine, Department of Clinical Laboratory Medicine, Sun Yat-sen University Cancer Center, Guangzhou 510060, People’s Republic of China	10.1088/1555-6611/aa9d6d	Ag	Dried colloid	No	785	No	1 a 1	60	Unassigned	Unassigned	Unassigned	Unassigned	Adenine, Coenzyme A	Unassigned	Unassigned	Unassigned	Unassigned	D-Mannose	Unassigned	Phenylalanine, Tryptophan	Proteins, Lipids,	Unassigned	2	Unassigned	Unassigned	Unassigned	Unassigned	725	Unassigned	Unassigned	Unassigned	Unassigned	1135	Unassigned	1219	1445	Unassigned
2018	Laser Physics	Diagnosis of chronic kidney diseases based on surface-enhanced Raman spectroscopy and multivariate analysis	Xiao Rui, Zhang Wuxing	School of Public Health, Zhengzhou University, Zhengzhou 450001, People’s Republic of China	Beijing Institute of Radiation Medicine, Beijing 100850, People’s Republic of China	10.1088/1555-6611/aabec5	Ag	Dried colloid	No	785	No	1 a 2.5	30	Unassigned	Unassigned	Unassigned	Tyrosine,Lactose	Hypoxanthine	Serine, Glutathione	Glutathione, D-Galactosamine	Unassigned	Phenylalanine	Ascorbic acid, Serine	Tryptophan, Phenylalanine	Unassigned	Acetoacetate, Tryptophan	Phenylalanine	2	Unassigned	Unassigned	Unassigned	641	724	813	890	Unassigned	1003	1132	1210	Unassigned	1450	1584
2018	Journal of Raman Spectroscopy	Label‐free and non‐invasive BS‐SERS detection of liver cancer based on the solid device of silver nanofilm	Liu Renming	State Key Laboratory of Optoelectronic Materials and Technologies, School of Physics, Sun Yat‐sen University, Guangzhou 510275, China	Department of Physics and Electronics Science, Chuxiong Normal University, Chuxiong 675000, People's Republic of China	https://doi.org/10.1002/jrs.5408	Ag	Solid substrate	No	785	No	30 uL	0	Unassigned	Unassigned	Unassigned	Unassigned	Unassigned	Tyrosine	Unassigned	Unassigned	Phenylalanine	Unassigned	Unassigned	Unassigned	Tryptophan	Unassigned	Other	Unassigned	Unassigned	Unassigned	Unassigned	Unassigned	806	Unassigned	Unassigned	1007	Unassigned	Unassigned	Unassigned	1441	Unassigned
2018	Biomedical Optics Express	Label free hepatitis b detection based on serum derivative surface enhanced raman spectroscopy combined with multivariate analysis	Shangyuan Feng, Yao Lin	College of Chemistry and Chemical Engineering, Fujian Key Laboratory of Polymer Materials, Fujian Normal University, Fuzhou, Fujian 350007, China	The Blood Centre of Quanzhou, Quanzhou, Fujian Province, China	10.1364/BOE.9.004755	Ag	Dried colloid	Yes	785	No	1 a 1	0	Arginine	Cholesterol ester	Unassigned	Tyrosine	Hypoxanthine	Collagen	Saccharides	Valine	Phenylalanine	Phenylalanine	Tyrosine	Unassigned	Unassigned	Unassigned	1	495	530	Unassigned	639	725	813	889	960	1007	1136	1206	Unassigned	Unassigned	Unassigned
2018	Nanomedicine	Combining SERS analysis of serum with PSA levels for improving the detection of prostate cancer	Nicolae Crisan	Faculty of Physics, Babeș-Bolyai University, Cluj-Napoca, Romania	MEDFUTURE Research Center for Advanced Medicine, Iuliu Hatieganu University of Medicine & Pharmacy, Cluj-Napoca, Romania	10.2217/nnm-2018-0127	Ag	Dried colloid	Yes	785	No	9 a 1	20	Unassigned	Unassigned	Unassigned	Uric acid	Hypoxanthine	Uric acid	Uric acid	Unassigned	Phenylalanine	Uric acid	Uric acid	Unassigned	Unassigned	Unassigned	1	Unassigned	Unassigned	Unassigned	639	727	810	887	Unassigned	1002	1135	1203	Unassigned	Unassigned	Unassigned
2019	Vibrational Spectroscopy	Label-free surface-enhanced Raman spectroscopy of serum based on multivariate statistical analysis for the diagnosis and staging of lung adenocarcinoma	Zhengbo Song	Department of Optical and Electronic Technology, China Jiliang University, Hangzhou, 310018, China	Department of Chemotherapy, Zhejiang Cancer Hospital, Hangzhou, 310022, China	10.1016j.vibspec.2018.12.007	Ag	Solid substrate	No	785	No	1000 uL	30	Unassigned	Unassigned	Unassigned	Uric acid,Lactose	Coenzyme A, Acetyl-CoA	Serine, Glutathione	D-Galactosamine	Valine, Proline	Phenylalanine	D-Mannose	Unassigned	Proteins	Collagen, Phospholipids	Acetoacetate	Other	Unassigned	Unassigned	Unassigned	637	724	811	889	958	1004	1131	Unassigned	1217	1445	1580
2019	Biomedical Optics Express	Identifying non-muscle-invasive and muscleinvasive bladder cancer based on blood serum surface-enhanced Raman spectroscopy	Zhe Zhang, Chuize Kong	Sino-Dutch Biomedical and Information Engineering School, Northeastern University, Shenyang, 110169, China	Key Laboratory of Data Analytics and Optimization for Smart Industry (Northeastern University), Ministry of Education, China	10.1364/BOE.10.003533	Ag	Dried colloid	Yes	785	No	1 a 1	120	Cellulose, Guanine, Arginine	Unassigned	Ascorbic acid, Proteins	Tyrosine, Lactose	Adenine, Coenzyme A	Serine, Glutathione	Glutathione, D-Galactosamine	Unassigned	Phenylalanine	D-Mannose	Phenylalanine, Tryptophan	Unassigned	Glycine, Proline, Stearic acid	Phenylalanine, Acetoacetate, Riboflavin	1	494	Unassigned	589	639	725	812	887	Unassigned	1004	1135	1206	Unassigned	1443	1581
2019	Applied Sciences	Multivariate Statistical Analysis of Surface Enhanced Raman Spectra of Human Serum for Alzheimer’s Disease Diagnosis	Igor K. Lednev	Department of Chemistry, University at Albany, SUNY, 1400 Washington Avenue, Albany, 12222, NY, United States	Alzheimer's Center and Movement Disorders Program, Department of Neurology of Albany Medical Center, Albany, 12208, NY, United States	10.3390/app9163256	Ag	Dried colloid	Yes	785	No	1 a 1	5	Guanine, Arginine, Valine, Glutamate, Tyrosine, Tryptophan, D-Mannose, Glycogen, Acetyl-CoA, Acetoacetate	Uracil, Alanine, Phenylalanine, Glutamate, Tyrosine, Tryptophan, Cysteine, D-Mannose, Fructose, D-Galactosamine, N-acetyl-D-Glucosamine, Phosphoenolpyruvate, Acetyl-CoA, D-fructose-6-phosphate, Riboflavin, Phosphatidylserine	Ascorbic acid, Glutamate, Tryptophan, Methionine, Tyrosine, Lactose, N-acetyl-D-Glucosamine, Pyruvate, Acetyl-CoA, Phosphatidylinositol	Ascorbic acid, Glutamate, Tryptophan, Methionine, Tyrosine, Lactose, N-acetyl-D-Glucosamine, Pyruvate, Acetyl-CoA, Phosphatidylinositol	Unassigned	Unassigned	Guanine, Glycine, Valine, Histidine, Proline, Hydroxyproline, Glutathione, Proteins, Fatty acids, D-Mannose, D-Galactosamine, N-acetyl-D-Glucosamine	Unassigned	Unassigned	Adenine, Glycine, Serine, Fatty acids, D-Mannose, Phospholipids	Unassigned	Unassigned	Unassigned	Unassigned	1	495	530	590	636	Unassigned	Unassigned	886	Unassigned	Unassigned	1134	Unassigned	Unassigned	Unassigned	Unassigned
2019	Journal of Biophotonics	Prognostic analysis of amyotrophic lateral sclerosis based on clinical features and plasma surface-enhanced Raman spectroscopy	Shangyuan Feng, Zhang Qi-Jie, Wang Ning	Department of Neurology and Institute of Neurology, First Affiliated Hospital, Fujian Medical University, Fuzhou, China	Fujian Key Laboratory of Molecular Neurology, Fuzhou, China	10.1002/jbio.201900012	Ag	Dried colloid	Yes	785	No	1 a 1	15	Arginine, Glycogen	Unassigned	Unassigned	Tyrosine, Lactose	Adenine, Coenzyme A	Serine, DNA, RNA	Glutathione, D-Galactosamine	Unassigned	Phenylalanine	D-Mannose	Phenylalanine, Tryptophan	Unassigned	Unassigned	Unassigned	1	500	Unassigned	Unassigned	641	730	814	890	Unassigned	1006	1137	1206	Unassigned	Unassigned	Unassigned
2020	Journal of Biophotonics	SERS-based biosensor for Alzheimer disease evaluation through the fast analysis of human serum	Marzia Bedoni	Santa Maria Nascente Hospital, IRCCS Fondazione Don Carlo Gnocchi, Milan, Italy	Unassigned	10.1002/jbio.201960033	Ag	Colloid	No	785	Yes	9 a 1, 1 a 1	45	Unassigned	Unassigned	Ascorbic acid	Uric acid	Hypoxanthine	Unassigned	Unassigned	Unassigned	Unassigned	Uric acid	Unassigned	Unassigned	Unassigned	Unassigned	Other	Unassigned	Unassigned	591	634	724	Unassigned	Unassigned	Unassigned	Unassigned	1128	Unassigned	Unassigned	Unassigned	Unassigned
2020	Spectrochimica Acta - Part A: Molecular and Biomolecular Spectroscopy	Surface Enhanced Raman Spectroscopy of the serum samples for the diagnosis of Hepatitis C and prediction of the viral loads	Muhammad Irfan Majeed	Department of Chemistry, University of Agriculture, Faisalabad, Pakistan	Department of Physics, University of Agriculture, Faisalabad, Pakistan	10.1016/j.saa.2020.118729	Ag	Colloid	No	785	No	1 a 1	30	Unassigned	Unassigned	Unassigned	Unassigned	Adenine	Proline, Hydroxyproline	Glutathione, Proteins	Phosphate band	Unassigned	Fatty acids	Phenylalanine, Tryptophan	Unassigned	CH3CH2 deformation	Adenine	Other	Unassigned	Unassigned	Unassigned	Unassigned	729	815	890	960	Unassigned	1135	1208	Unassigned	1448	1588
2020	Analytical and Bioanalytical Chemistry	Metabolite profiling of human blood by surface-enhanced Raman spectroscopy for surgery assessment and tumor screening in breast cancer	Duo Lin, Shangyuan Feng	College of Integrated Traditional Chinese and Western Medicine, Fujian University of Traditional Chinese Medicine, Fuzhou 350122, Fujian, China	Key Laboratory of OptoElectronic Science and Technology for Medicine, Ministry of Education, Digital Fujian Internet-of-Things Laboratory of Environment Monitoring, Fujian Provincial Key Laboratory for Photonics Technology, Fujian Normal University, Fuzhou 350007, Fujian, China	10.1007/s00216-020-02391-4	Ag	Dried colloid	Yes	785	No	1 a 1	120	Arginine	Unassigned	Proteins	Tyrosine	Hypoxanthine	Serine	D-Galactosamine	Unassigned	Phenylalanine	D-Mannose	Tryptophan	Unassigned	Unassigned	Unassigned	1	496	Unassigned	593	638	725	812	888	Unassigned	1004	1132	1208	Unassigned	Unassigned	Unassigned
2021	Nanomedicine: Nanotechnology, Biology and Medicine	Identifying benign and malignant thyroid nodules based on blood serum surface-enhanced Raman spectroscopy	Shuo Chen, Dongmei Pei	College of Medicine and Biological Information Engineering, Northeastern University, Shenyang, China	Department of Health Management & Department of Family Medicine, Shengjing Hospital of China Medical University, Shenyang, China	10.1016/j.nano.2020.102328	Ag	Dried colloid	Yes	785	No	1 a 1	120	Arginine, Guanine, Polysaccharides	Unassigned	Ascorbic acid, Proteins	Tyrosine, Lactose	Adenine, Coenzyme A, Hypoxanthine	Serine, Glutathione	Glutathione, D-Galactosamine	Proline, Valine, Proteins	Phenylalanine	D-Mannose	Phenylalanine, Tryptophan	Unassigned	Unassigned	Unassigned	1	494	Unassigned	590	637	725	810	887	957	1004	1135	1205	Unassigned	Unassigned	Unassigned
2021	Spectrochimica Acta - Part A: Molecular and Biomolecular Spectroscopy	Comparison of surface enhanced Raman spectroscopy and Raman spectroscopy for the detection of breast cancer based on serum samples	Haq Nawaz	Department of Chemistry, University of Agriculture, Faisalabad, Pakistan	Department of Biochemistry, University of Agriculture, Faisalabad, Pakistan	10.1016/j.saa.2020.119034	Ag	Dried colloid	No	785	No	1 a 1	30	Unassigned	Unassigned	Unassigned	Unassigned	Tryptophan,DNA	Unassigned	Unassigned	Unassigned	Unassigned	Lipids, Fatty acids	Unassigned	Unassigned	Collagen, Proteins	Phenylalanine	2	Unassigned	Unassigned	Unassigned	Unassigned	729	Unassigned	893	Unassigned	Unassigned	1137	Unassigned	Unassigned	1445	1583
2021	Applied Spectroscopy	Comparison of Surface-Enhanced Raman Scattering Properties of Serum and Urine for the Detection of Chronic Kidney Disease in Patients	Lieying Fan	Department of Clinical Laboratory, Shanghai East Hospital, Tongji University School of Medicine, Shanghai, China	Department of Urologic Sciences, University of British Columbia, Vancouver, Canada	10.1177/0003702820966322	Ag	Dried colloid	Yes	785	No	1 a 1	60	Unassigned	Unassigned	Unassigned	Tyrosine, Lactose	Hypoxanthine	Serine, Glutathione	Glutathione, D-Galactosamine	Unassigned	Unassigned	Ascorbic acid, Serine	Phenylalanine, Tryptophan	Unassigned	Acetoacetate, Tryptophan	Unassigned	1	Unassigned	Unassigned	Unassigned	641	724	811	890	Unassigned	Unassigned	1132	1210	Unassigned	1450	Unassigned
2021	Photodiagnosis and Photodynamic Therapy	Surface-enhanced Raman spectroscopy analysis of serum samples of typhoid patients of different stages	Muhammad Irfan Majeed, Haq Nawaz	Department of Chemistry, University of Agriculture Faisalabad, Faisalabad, 38040, Pakistan	Department of Chemistry, University of Central Punjab, Faisalabad Campus, Faisalabad, Pakistan	10.1016/j.pdpdt.2021.102329	Ag	Colloid	No	785	No	1 a 1	30	Glycogen	Unassigned	Phosphatidylinositol	Uric acid	Lipids	Collagen	Proteins	Hydroxyapatite	Phenylalanine	Alpha amylase	Hydroxyproline, Tyrosine	Unassigned	Unassigned	Carbon particles	Other	496	Unassigned	595	649	730	814	890	961	1005	1140	1206	Unassigned	Unassigned	1583
2021	Analytical and Bioanalytical Chemistry	Identifying functioning and nonfunctioning adrenal tumors based on blood serum surface-enhanced Raman spectroscopy	Zhe Zhang	College of Medicine and Biological Information Engineering, Northeastern University, Shenyang, 110169, Liaoning, China	Key Laboratory of Intelligent Computing in Medical Image, Ministry of Education, Shenyang, Liaoning, China	10.1007/s00216-021-03381-w	Ag	Dried colloid	Yes	785	No	1 a 1	120	Arginine, Cellulose, Guanine	Unassigned	Ascorbic acid, Proteins	Uric acid	Hypoxanthine, Coenzyme A, Adenine	Serine, Glutathione	Glutathione, D-Galactosamine	Proline, Valine, Proteins	Phenylalanine	D-Mannose	Phenylalanine, Tryptophan	Unassigned	Unassigned	Phenylalanine, Acetoacetate, Riboflavin	1	494	Unassigned	591	637	725	810	887	959	1004	1134	1205	Unassigned	Unassigned	1582
2021	Photodiagnosis and Photodynamic Therapy	Characterization and prediction of viral loads of Hepatitis B serum samples by using surface-enhance Raman spectroscopy (SERS)	Muhammad Irfan Majeed, Haq Nawaz	Department of Chemistry, University of Agriculture Faisalabad, Faisalabad, 38000, Pakistan	Department of Bioinformatics and Biotechnology, Government College University Faisalabad (GCUF), Allama Iqbal Road, Faisalabad, 38000, Pakistan	10.1016/j.pdpdt.2021.102386	Ag	Colloid	Yes	785	No	1 a 1	30	Unassigned	Unassigned	Unassigned	Citric acid	Adenine	Proteins	Glutathione	Phosphate band	Tryptophan	Phenylalanine	Tyrosine	Proteins	Unassigned	Adenine	Other	Unassigned	Unassigned	Unassigned	641	729	816	890	960	1011	1136	1204	1220	Unassigned	1588
2021	Photodiagnosis and Photodynamic Therapy	Surface-enhanced Raman spectroscopy for comparison of serum samples of typhoid and tuberculosis patients of different stages	Muhammad Irfan Majeed, Haq Nawaz	Department of Chemistry, University of Agriculture Faisalabad, Faisalabad, 38040, Pakistan	Department of Chemistry, University of Central Punjab, Faisalabad Campus, Faisalabad, Pakistan	10.1016/j.pdpdt.2021.102426	Ag	Colloid	No	785	No	1 a 1	30	Glycogen	Unassigned	Unassigned	Unassigned	Lipids	Collagen	Proteins	Unassigned	Unassigned	Unassigned	Hydroxyproline, Tyrosine	Unassigned	Unassigned	Hydroxyproline	Other	490	Unassigned	Unassigned	Unassigned	730	815	890	Unassigned	Unassigned	1130	1206	Unassigned	Unassigned	1586
2021	Spectrochimica Acta - Part A: Molecular and Biomolecular Spectroscopy	High Throughput Blood Analysis Based on Deep Learning Algorithm and Self-Positioning Super-Hydrophobic SERS Platform for Non-Invasive Multi-Disease Screening	Duo Lin, Shangyuan Feng	Key Laboratory of OptoElectronic Science and Technology for Medicine, Ministry of Education, Fujian Provincial Key Laboratory for Photonics Technology, Digital Fujian Internet-of-Things Laboratory of Environment Monitoring, Fujian Normal University, Fuzhou, 350007, China	Department of Laboratory Medicine, Fujian Medical University, Fuzhou, 350007, China	10.1002/adfm.202103382	Ag	Dried colloid	No	785	No	1 a 1	0	Arginine	Unassigned	Proteins	Tyrosine	Hypoxanthine	Serine	D-Galactosamine	Unassigned	Phenylalanine	D-Mannose	Unassigned	Unassigned	Collagen, Phospholipids	Unassigned	2	491	Unassigned	590	633	722	808	888	Unassigned	1004	1132	Unassigned	Unassigned	1444	Unassigned
2022	Analytical Letters	Classification of Tuberculosis by Surface-Enhanced Raman Spectroscopy (SERS) with Principal Component Analysis (PCA) and Partial Least Squares–Discriminant Analysis (PLS-DA)	Haq Nawaz, Muhammad Irfan Majeed	Department of Chemistry, University of Agriculture Faisalabad, Faisalabad, Pakistan	Department of Chemistry, University of Education, Faisalabad Campus, Faisalabad, Pakistan	10.1080/00032719.2021.2024218	Ag	Colloid	No	785	No	1 a 1	30	Unassigned	Unassigned	Unassigned	Tyrosine	Proteins	Collagen	Unassigned	Unassigned	Beta carotene	Lipids, Fatty acids	Proteins	Unassigned	Unassigned	Hydroxyproline, Phenylalanine	Other	Unassigned	Unassigned	Unassigned	640	727	817	890	Unassigned	1008	1138	1208	Unassigned	Unassigned	1587
2022	Analytical Letters	Surface-Enhanced Raman Spectroscopic (SERS) Characterization of Low Molecular Weight Fraction of the Serum of Breast Cancer Patients with Principal Component Analysis (PCA) and Partial Least Square-Discriminant Analysis (PLS-DA)	Haq Nawaz, Muhammad Irfan Majeed	Department of Chemistry, University of Agriculture Faisalabad, Faisalabad, Pakistan	Department of Chemistry, University of Education, Faisalabad, Pakistan	10.1080/00032719.2021.2017948	Ag	Colloid	No	785	Yes	1 a 1	30	Unassigned	Unassigned	Unassigned	Unassigned	Unassigned	Unassigned	Unassigned	Unassigned	Unassigned	Leucine	Unassigned	Unassigned	Unassigned	Unassigned	Other	Unassigned	Unassigned	Unassigned	Unassigned	Unassigned	Unassigned	Unassigned	Unassigned	Unassigned	1133	Unassigned	Unassigned	Unassigned	Unassigned
2022	Journal of Biomedical Photonics and Engineering	Silver Nanoparticles-Based Substrate for Blood Serum Analysis under 785 nm Laser Excitation	Sahar Z. Al-Sammarraie	Samara University, 34 Moskovskoe shosse, Samara, 443066, Russian Federation	Samara State Medical University, 39 Chapaevskaya str., Samara, 443099, Russian Federation	10.18287/JBPE22.08.010301	Ag	Solid substrate	No	785	No	1.5 uL	30	Phosphatidylserine	Unassigned	Unassigned	Tyrosine, Lactose	Hypoxanthine, Phosphatidylserine	Serine, Glutathione	Glutathione, D-Galactosamine	Unassigned	Phenylalanine	Ascorbic acid, Serine	Tryptophan, Phenylalanine	Unassigned	Acetoacetate, Tryptophan	Phenylalanine	Other	498	Unassigned	Unassigned	641	728	813	890	Unassigned	1003	1132	1210	Unassigned	1450	1584
2022	Analytica Chimica Acta	Non-invasive discrimination of multiple myeloma using label-free serum surface-enhanced Raman scattering spectroscopy in combination with multivariate analysis	Xue Chen, Xiaohui Li	Department of Hematology, Harbin Medical University Cancer Hospital, 150 Haping Road, Harbin, 150081, China	Institute of Opto-electronics, Harbin Institute of Technology, 2 Yikuang Street, Harbin, 150080, China	10.1016/j.aca.2021.339296	Ag	Dried colloid	No	785	No	1 a 1	20	Ergothioneine	Uric acid	Uric acid	Uric acid	Hypoxanthine	Uric acid	Uric acid	Proline, Valine	Phenylalanine	Uric acid	Tryptophan, Phenylalanine	Unassigned	Hypoxanthine	Phenylalanine, Acetoacetate	2	492	531	591	636	725	811	888	958	1003	1133	1205	Unassigned	1450	1588
2022	Spectrochimica Acta - Part A: Molecular and Biomolecular Spectroscopy	Diagnosis and staging of diffuse large B-cell lymphoma using label-free surface-enhanced Raman spectroscopy	Xue Chen	Department of Hematology, Harbin Medical University Cancer Hospital, 150 Haping Road, Harbin, 150081, China	Institute of Opto-electronics, Harbin Institute of Technology, 2 Yikuang Street, Harbin, 150080, China	10.1016/j.saa.2021.120571	Ag	Dried colloid	No	785	No	3 a 1	20	Ergothioneine	Uric acid	Uric acid	Uric acid, Tyrosine, Lactose	Hypoxanthine	Uric acid	Uric acid	Proline, Valine	Phenylalanine	Uric acid	Tryptophan, Phenylalanine	Unassigned	Collagen, Phospholipids	Phenylalanine, Acetoacetate	2	493	531	591	636	725	811	888	958	1003	1133	1205	Unassigned	1444	1580
2022	Spectrochimica Acta - Part A: Molecular and Biomolecular Spectroscopy	Label-free surface enhanced Raman spectroscopy analysis of blood serum via coffee ring effect for accurate diagnosis of cancers	Yu Yun	School of Opto-electronic and Communication Engineering, Xiamen University of Technology, Xiamen, Fujian, China	Key Laboratory of Optoelectronic Devices and Systems of Guangdong Province and the Ministry of Education, College of Physics and Optoelectronic Engineering, Shenzhen University, China	10.1016/j.saa.2021.120605	Ag	Dried colloid	Yes	785	No	1 a 1	0	Guanine	Unassigned	Glycerol, DNA, RNA	Tyrosine, Glycerol	Hypoxanthine	Serine	D-Galactosamine	Unassigned	Phenylalanine	D-Mannose	Tryptophan	Unassigned	Unassigned	Unassigned	1	495	Unassigned	592	638	725	812	885	Unassigned	1004	1130	1205	Unassigned	Unassigned	Unassigned
2022	Biomedical Optics Express	Rapid detection of hysteromyoma and cervical cancer based on serum surface-enhanced Raman spectroscopy and a support vector machine	Wu Guohua	School of Electronic Engineering, Beijing University of Posts and Telecommunications, Beijing, 100876, China	State Key Laboratory of Pathogenesis, Prevention and Treatment of High Incidence Diseases in Central Asia, Department of Gynecology, The First Affiliated Hospital, Xinjiang Medical University, Urumqi, 830054, China	10.1364/BOE.448121	Ag	Dried colloid	No	785	No	1 a 1	60	Arginine	Unassigned	Ascorbic acid, Proteins	Tyrosine, Lactose	Adenine, Coenzyme A, DNA,RNA	Serine, Glutathione	D-Galactosamine, Glutathione, Tryptophan	Proline, Valine, Proteins	Phenylalanine	D-Mannose	Tryptophan, Phenylalanine	Unassigned	Collagen, Phospholipids	Phenylalanine, Acetoacetate, Riboflavin	2	489	Unassigned	583	631	722	807	884	956	1001	1130	1205	Unassigned	1440	1583
2022	FASEB Journal	Differentiation and prognostic stratification of acute myeloid leukemia by serum-based spectroscopy coupling with metabolic fingerprints	Yang Chen	Department of Laboratory Medicine, Fujian Medical University, Fuzhou, China	Fujian Provincial Key Laboratory on Hematology, Fujian Institute of Hematology, Fujian Medical University Union Hospital, Fuzhou, China	10.1096/fj.202200487R	Ag	Colloid	No	785	No	1 a 1	0	Arginine	Cholesterol ester	Unassigned	Tyrosine	Adenine	Serine, DNA, RNA	D-Galactosamine, Glutathione	Proline, Valine	Phenylalanine	D-Mannose	Unassigned	Unassigned	Phospholipids, Collagen	Unassigned	Other	494	532	Unassigned	636	724	810	886	959	1003	1132	Unassigned	Unassigned	1441	Unassigned
2022	Journal of Raman Spectroscopy	A comparative study based on serum SERS spectra in and on the coffee ring for high precision breast cancer detection	Shangyuan Feng	Fujian Provincial Key Laboratory for Advanced Micro-nano Photonics Technology and Devices, Research Center for Photonics Technology, Quanzhou Normal University, Quanzhou, China	Key Laboratory of OptoElectronic Science and Technology for Medicine, Ministry of Education, Fujian Provincial Key Laboratory for Photonics Technology, Fujian Normal University, Fuzhou, China	10.1002/jrs.6382	Ag	Dried colloid	Yes	785	No	1 a 1	30	Arginine, Uric acid	Unassigned	Uric acid, Proteins	Tyrosine, Uric acid	Hypoxanthine	Serine, Uric acid	Unassigned	Unassigned	Phenylalanine	D-Mannose, Uric acid	Unassigned	Unassigned	Unassigned	Unassigned	1	496	Unassigned	591	638	725	809	Unassigned	Unassigned	1002	1132	Unassigned	Unassigned	Unassigned	Unassigned
2022	Biomedical Optics Express	Prediction of the postoperative prognosis in patients with non-muscle-invasive bladder cancer based on preoperative serum surface-enhanced Raman spectroscopy	Zhe Zhang	College of Medicine and Biological Information Engineering, Northeastern University, Shenyang, 110167, China	Department of Urology, First Affiliated Hospital, China Medical Univ., Shenyang, 110001, China	10.1364/BOE.465295	Ag	Colloid	Yes	785	No	1 a 1	0	Cellulose, Guanine, Arginine	Unassigned	Ascorbic acid, Proteins	Lactose, Tyrosine	Adenine, Coenzyme A	Serine, Glutathione	D-Galactosamine, Glutathione	Proline, Valine, Proteins	Phenylalanine	D-Mannose	Tryptophan, Phenylalanine	Unassigned	Unassigned	Phenylalanine, Acetoacetate, Riboflavin	Other	494	Unassigned	589	639	725	812	887	957	1004	1135	1206	Unassigned	Unassigned	1581
2022	Photodiagnosis and Photodynamic Therapy	Surface-enhanced Raman spectroscopic analysis of centrifugally filtered blood serum samples of hepatitis C patients	Muhammad Irfan Majeed, Haq Nawaz	Department of Chemistry, University of Agriculture Faisalabad, Faisalabad, 38000, Pakistan	Department of Chemistry, University of Education, Faisalabad Campus, Faisalabad, 38000, Pakistan	10.1016/j.pdpdt.2022.102949	Ag	Colloid	No	785	Yes	1 a 1	30	Unassigned	Unassigned	Hydroxyapatite	Aminoacids	Proteins	Collagen	Proteins	Unassigned	Phenylalanine	Fatty acids	Proteins	Unassigned	Lipids, Proteins	Proteins, Carbon particles	Other	499	Unassigned	593	639	728	817	888	Unassigned	1008	1133	1209	Unassigned	1450	1585
2022	Biomedical Optics Express	Analyzing the serum of hemodialysis patients with end-stage chronic kidney disease by means of the combination of SERS and machine learning	Ivan A. Bratchenko	Department of Laser and Biotechnical Systems, Samara University, 34 Moskovskoe Shosse, Samara, 443086, Russian Federation	Department of Chemistry, Samara University, 34 Moskovskoe Shosse, Samara, 443086, Russian Federation	10.1364/BOE.455549	Ag	Solid substrate	No	785	No	1.5 uL	30	Unassigned	Unassigned	Unassigned	Uric acid	Hypoxanthine	Unassigned	Unassigned	Unassigned	Phenylalanine	Unassigned	Unassigned	Unassigned	Unassigned	Unassigned	Other	Unassigned	Unassigned	Unassigned	637	724	Unassigned	Unassigned	Unassigned	1001	Unassigned	Unassigned	Unassigned	Unassigned	Unassigned
2022	Spectrochimica Acta - Part A: Molecular and Biomolecular Spectroscopy	Early assessment of chemotherapeutic response in hepatocellular carcinoma based on serum surface-enhanced Raman spectroscopy	Shuo Chen, Haiwei Li	Department of Interventional Radiology, Cancer Hospital of China Medical University, Liaoning Cancer Hospital and Institute, Shenyang 110042, China	School of Optical and Electronic Information, Huazhong University of Science and Technology, Wuhan 430074, China	10.1016/j.saa.2022.121314	Ag	Dried colloid	No	785	No	1 a 1	60	Guanine, Arginine, Polysaccharides	Unassigned	Ascorbic acid, Proteins	Tyrosine, Lactose	Adenine, Coenzyme A, Hypoxanthine	Serine, Glutathione	D-Galactosamine, Glutathione	Proline, Valine, Proteins	Phenylalanine	D-Mannose	Unassigned	Unassigned	Unassigned	Unassigned	2	494	Unassigned	590	635	725	810	887	957	1004	1134	Unassigned	Unassigned	Unassigned	Unassigned
2022	Photodiagnosis and Photodynamic Therapy	Surface-enhanced Raman spectroscopy for characterization of filtrate portions of blood serum samples of typhoid patients	Muhammad Irfan Majeed, Haq Nawaz	Department of Chemistry, University of Agriculture Faisalabad, Faisalabad, 38000, Pakistan	Department of Chemistry, University of Education, Faisalabad Campus, Faisalabad, 38000, Pakistan	10.1016/j.pdpdt.2022.103199	Ag	Colloid	No	785	Yes	1 a 1	30	Unassigned	Unassigned	Unassigned	Unassigned	Proline	Tyrosine	Unassigned	Unassigned	Proteins, Polysaccharides, Pectin, Phenylalanine	Fatty acids	Phenylalanine, Proteins, Tryptophan	Unassigned	Proteins, DNA,RNA, Lipids	Unassigned	Other	Unassigned	Unassigned	Unassigned	Unassigned	727	815	889	Unassigned	1008	1131	1208	Unassigned	1447	Unassigned
2022	Cancers	New Insights into the Multivariate Analysis of SER Spectra Collected on Blood Samples for Prostate Cancer Detection: Towards a Better Understanding of the Role Played by Different Biomolecules on Cancer Screening: A Preliminary Study	Vlad Cristian Munteanu	Department of Urology, The Oncology Institute “Prof Dr. Ion Chiricuta”, Cluj-Napoca, 400015, Romania	Department of Urology, “Iuliu Hatieganu” University of Medicine and Pharmacy, Cluj-Napoca, 400012, Romania	10.3390/cancers14133227	Ag	Dried colloid	Yes	785	No	1 a 1	30	DNA, Guanine, Arginine, Valine, Glutamate, Tyrosine, Tryptophan, D-Mannose, Glucose, Acetyl-CoA, Acetoacetate, Cholesterol	Uracil, Alanine, Phenylalanine, Glutamate, Tyrosine, Tryptophan, Cysteine, D-Mannose, Fructose, D-Galactosamine, N-acetyl-D-Glucosamine, Phosphoenolpyruvate, Acetyl-CoA, D-fructose-6-phosphate, Riboflavin, Phosphatidylserine, Cholesterol ester	Unassigned	DNA, Lipids, Proteins, Tyrosine	DNA,RNA, Glycine, Tryptophan, Histidine, Proline, Oleic acid, Triolein, D-Mannose, Citric acid, Coenzyme A, Acetyl-CoA, Glutathione, Phospholipids, Hypoxanthine, Phenylalanine	Collagen, Serine, Glutathione, Uric acid	DNA, D-Galactosamine, Tryptophan, Uric acid	Unassigned	Aminoacids, Carbohydrates, Phenylalanine, Proteins, Lipids, Thymine, DNA, 5-methylcytosine	Adenine, Glycine, Serine, Glutamate, Tryptophan, Histidine, Fatty acids, D-Mannose, Glucose, Lactose, D-Galactosamine, N-acetyl-D-Glucosamine, Acetyl-CoA, D-fructose-6-phosphate, Glutathione, Phospholipids, Uric acid, Tyrosine, Ascorbic acid	Tyrosine, Phenylalanine, Tryptophan, Adenine, Thymine, Proteins, Uric acid	Unassigned	Fatty acids, Cholesterol, Phospholipids, Glutathione, DNA	Phenylalanine, DNA,RNA	1	480	535	Unassigned	642	728	815	893	Unassigned	1010	1136	1209	Unassigned	1447	1577
2023	Photodiagnosis and Photodynamic Therapy	Label-free surface-enhanced Raman spectroscopy of serum with machine-learning algorithms for gallbladder cancer diagnosis	Lin Renyong, Lu Guodong	State Key Laboratory of Pathogenesis, Prevention, and Treatment of Central Asian High Incidence Diseases, Clinical Medical Research Institute, The First Affiliated Hospital of Xinjiang Medical University, Urumqi 830054, China	School of Public Health, Xinjiang Medical University, Urumqi 830054, China	https://doi.org/10.1016/j.pdpdt.2023.103544	Ag	Dried colloid	No	785	No	1 a 1	0	Unassigned	Unassigned	Unassigned	Tyrosine, Lactose	Coenzyme A	Serine, Glutathione	Tryptophan, Glutathione	Unassigned	Phenylalanine	D-Mannose	Unassigned	Unassigned	Unassigned	Unassigned	2	Unassigned	Unassigned	Unassigned	637	722	810	888	Unassigned	1003	1134	Unassigned	Unassigned	Unassigned	Unassigned
2023	Hepathology International	Fully connected neural network‑based serum surface‑enhanced Raman spectroscopy accurately identifes non‑alcoholic steatohepatitis	Feng Gao	Department of Gastroenterology, The First Affiliated Hospital of Wenzhou Medical University, Wenzhou, China	Key Laboratory of Opto-Electronic Science and Technology for Medicine of Ministry of Education, Fujian Provincial Key Laboratory for Photonics Technology, Fujian Normal University, Fuzhou, 350000, China	10.1007/s12072-022-10444-2	Ag	Dried colloid	Yes	785	No	1 a 1	0	Collagen, Cysteine	Unassigned	Phosphatidylserine	Methionine	Adenine	Proteins, Adenine	RNA	Cellobiose	Phenylalanine	Proteins	Tyrosine, Phenylalanine	Unassigned	Lipids, Proteins	Cellular pigment	1	497	Unassigned	593	638	726	813	887	959	1005	1133	1204	Unassigned	1443	1580
2023	Journal of Raman Spectroscopy	Surface-enhanced Raman spectroscopy and multivariate analysis for the diagnosis of oral squamous cell carcinoma	Yi Li	State Key Laboratory of Oral Diseases & National Clinical Research Center for Oral Diseases & Department of Head and Neck Oncology Surgery, West China Hospital of Stomatology, Sichuan University, Sichuan, Chengdu, China	Hospital of Stomatology, Sun Yat Sen University, Guangzhou, China	10.1002/jrs.6495	Ag	Dried colloid	Yes	785	No	1 a 1	0	Glycogen	Unassigned	Ascorbic acid, Proteins	Lactose, Tyrosine	Adenine, Coenzyme A	Serine	D-Galactosamine, Glutathione	Unassigned	Phenylalanine	D-Mannose	Unassigned	Unassigned	Unassigned	Unassigned	1	496	Unassigned	591	636	725	810	886	Unassigned	1002	1133	Unassigned	Unassigned	Unassigned	Unassigned
2023	Analytical and Bioanalytical Chemistry	Machine learning–assisted internal standard calibration label-free SERS strategy for colon cancer detection	Yudong Lu, Ruiyun You	College of Chemistry and Materials Science, Fujian Provincial Key Laboratory of Advanced Oriented Chemical Engineer, Fujian Key Laboratory of Polymer Materials, Fujian Normal University, Engineering Research Center of Industrial Biocatalysis, Fujian Province Higher Education Institutes, Fujian, Fuzhou, 350007, China	Key Laboratory of OptoElectronic Science and Technology for Medicine, Ministry of Education, Fujian Provincial Key Laboratory for Photonics Technology, Fujian Normal University, Fuzhou, 350007, China	10.1007/s00216-023-04566-1	Ag	Dried colloid	Yes	785	No	1 a 1	0	Unassigned	Unassigned	Unassigned	Tyrosine	Adenine	Unassigned	Unassigned	Hypoxanthine	Unassigned	Unassigned	Phenylalanine, Tryptophan	Unassigned	Hypoxanthine	Phenylalanine, Acetoacetate, Riboflavin	1	Unassigned	Unassigned	Unassigned	638	725	Unassigned	Unassigned	957	Unassigned	Unassigned	1207	Unassigned	1445	1582
2023	Analytica Chimica Acta	Coupling annealed silver nanoparticles with a porous silicon Bragg mirror SERS substrate and machine learning for rapid non-invasive disease diagnosis	Junwei Hou, Zhenhong Jia, Xiaoyi Lv	School of Physical Science and Technology, Xinjiang University, Urumqi, 830046, China	College of Software, Xinjiang University, Urumqi, 830046, China	10.1016/j.aca.2023.341116	Ag	Solid substrate	No	785	No	10 uL	10	Unassigned	Unassigned	Unassigned	Tyrosine, Lactose	Unassigned	Unassigned	Unassigned	Unassigned	Unassigned	D-Mannose	Unassigned	Unassigned	Unassigned	Unassigned	Other	Unassigned	Unassigned	Unassigned	631	Unassigned	Unassigned	Unassigned	Unassigned	Unassigned	1126	Unassigned	Unassigned	Unassigned	Unassigned
2023	Spectrochimica Acta - Part A: Molecular and Biomolecular Spectroscopy	Surface-enhanced Raman spectroscopy of centrifuged blood serum samples of diabetic type II patients by using 50KDa filter devices	Muhammad Irfan Majeed, Haq Nawaz	Department of Chemistry, University of Agriculture Faisalabad, Faisalabad 38000, Pakistan	Department of Chemistry, University of Education, Faisalabad Campus, Faisalabad 38000, Pakistan	10.1016/j.saa.2023.122457	Ag	Colloid	No	785	Yes	10 uL	30	Glycogen	Unassigned	Proteins	Glycerol	Adenine, DNA	Uracil	Unassigned	Cholesterol	Unassigned	Unassigned	Unassigned	Unassigned	Phospholipids	Tyrosine, Proteins	Other	497	Unassigned	592	630	725	802	893	959	Unassigned	Unassigned	Unassigned	Unassigned	1447	1587
2023	Photodiagnosis and Photodynamic Therapy	Comparison of surface-enhanced Raman spectral data sets of filtrate portions of serum samples of hepatitis B and Hepatitis C infected patients obtained by centrifugal filtration	Muhammad Irfan Majeed, Haq Nawaz	Department of Chemistry, University of Agriculture Faisalabad, Faisalabad 38000, Pakistan	Department of Chemistry, University of Education, Faisalabad Campus, Faisalabad 38000, Pakistan	10.1016/j.pdpdt.2023.103532	Ag	Colloid	No	785	Yes	1 a 1	30	Unassigned	Unassigned	Phosphate	Methionine	Adenine	DNA, RNA	Unassigned	Unassigned	Unassigned	Fatty acids	Phenylalanine	Unassigned	Proteins	Phenylalanine, Hydroxyproline	Other	Unassigned	Unassigned	583	638	729	810	Unassigned	Unassigned	Unassigned	1131	1208	Unassigned	1446	1588
2023	Photodiagnosis and Photodynamic Therapy	Surface-enhanced Raman spectroscopy for the characterization of different anatomical subtypes of oral cavity cancer	Haq Nawaz	Department of Chemistry, University of Agriculture Faisalabad, Faisalabad 38000, Pakistan	Department of Biochemistry, University of Agriculture Faisalabad, Faisalabad 38000, Pakistan	10.1016/j.pdpdt.2023.103607	Ag	Colloid	Yes	785	No	1 a 1	30	Unassigned	Unassigned	Unassigned	Tyrosine	Adenine	Unassigned	DNA, RNA, Glutathione, D-Galactosamine	Unassigned	Phenylalanine	Fatty acids, Phospholipids	Unassigned	Unassigned	Unassigned	Unassigned	Other	Unassigned	Unassigned	Unassigned	639	729	Unassigned	892	Unassigned	1006	1136	Unassigned	Unassigned	Unassigned	Unassigned
2023	Analytical and Bioanalytical Chemistry	Rapid and precise detection of cancers via label-free SERS and deep learning	Shan-Shan Zhu	Research Institute of Medical and Biological Engineering, Ningbo University, Ningbo, 315211, China	Faculty of Electrical Engineering and Computer Science, Ningbo University, Ningbo, 315211, China	10.1007/s00216-023-04730-7	Ag	Dried colloid	No	785	No	1 a 1	120	Cellulose, Guanine, Arginine	Cholesterol ester	Ascorbic acid, Proteins	Tyrosine, Lactose	Adenine, Coenzyme A	Serine, Glutathione	D-Galactosamine, Glutathione	Proline, Valine	Phenylalanine	D-Mannose	Tryptophan, Phenylalanine	Unassigned	Glycine, Proline, Stearic acid	Phenylalanine, Acetoacetate, Riboflavin	2	494	531	589	639	725	812	887	959	1004	1135	1206	Unassigned	1443	1581
2023	Journal of Membrane Science	High-performance SERS biosensor based on in-situ reduction of silver nanoparticles in an ultra-filtration centrifuge device for label-free detection of colon cancer in serum	YudongLu, Yaling Wu	College of Chemistry and Materials Science, Fujian Provincial Key Laboratory of Advanced Oriented Chemical Engineer, Fujian Key Laboratory of Polymer Materials, Engineering Research Center of Industrial Biocatalysis, Fujian Province Higher Education Institutes, Fujian Normal University, Fujian, Fuzhou, 350007, China	College of Materials and Chemical Engineering, Minjiang University, Fuzhou Institute of Oceanography, Fujian, Fuzhou, 350108, China	10.1016/j.memsci.2023.121688	Ag	Dried colloid	Yes	785	Yes	1 a 1	0	Unassigned	Unassigned	Unassigned	Tyrosine	Hypoxanthine	Glutathione	Glutathione	Unassigned	Unassigned	Phenylalanine	Tryptophan, Phenylalanine	Unassigned	Collagen	Unassigned	1	Unassigned	Unassigned	Unassigned	639	728	814	889	Unassigned	Unassigned	1136	1206	Unassigned	1449	Unassigned
2023	Biosensors	High-Accuracy Renal Cell Carcinoma Discrimination through Label-Free SERS of Blood Serum and Multivariate Analysis	Nicolae Crisan	Department of Urology, La Croix du Sud Hospital, 52 Chemin de Ribaute St., Quint Fonsegrives, 31130, France	Department of Urology, Clinical Municipal Hospital, 11 Tabacarilor St, Cluj-Napoca, 400139, Romania	10.3390/bios13080813	Ag	Dried colloid	Yes	785	No	1 a 1	0	Ergothioneine, Uric acid	Unassigned	Uric acid	Uric acid	Hypoxanthine	Uric acid	Uric acid	Unassigned	Phenylalanine	Uric acid	Ergothioneine, Uric acid	Unassigned	Unassigned	Unassigned	1	496	Unassigned	593	640	727	812	889	Unassigned	1008	1135	1205	Unassigned	Unassigned	Unassigned
2023	Scientific Reports	Application of serum SERS technology combined with deep learning algorithm in the rapid diagnosis of immune diseases and chronic kidney disease	Cheng chen, Lijun Wu	College of Information Science and Engineering, Xinjiang University, Urumqi, 830046, China	Department of Rheumatology and Immunology, People’s Hospital of Xinjiang Uygur Autonomous Region, Urumqi, 830001, China	10.1038/s41598-023-42719-5	Ag	Solid substrate	No	785	No	Unassigned	0	Unassigned	Unassigned	Unassigned	Tyrosine	Unassigned	Unassigned	Unassigned	Unassigned	Unassigned	Unassigned	Unassigned	Unassigned	Unassigned	Unassigned	Other	Unassigned	Unassigned	Unassigned	635	Unassigned	Unassigned	Unassigned	Unassigned	Unassigned	Unassigned	Unassigned	Unassigned	Unassigned	Unassigned
2023	Advanced Intelligent Systems	Power-Law-Based Synthetic Minority Oversampling Technique on Imbalanced Serum Surface-Enhanced Raman Spectroscopy Data for Cancer Screening	Shangyuan Feng, Duo Lin	Key Laboratory of OptoElectronic Science and Technology for Medicine, Ministry of Education, Fujian Provincial Key Laboratory for Photonics Technology, Fujian Normal University, Fujian, Fuzhou, 350117, China	Department of Thoracic Surgery, Fujian Medical University Union Hospital, Fujian Province, Fuzhou, 350001, China	10.1002/aisy.202300006	Ag	Colloid	Yes	785	No	1 a 1	0	Arginine, Uric acid	Unassigned	Proteins, Uric acid	Tyrosine, Uric acid	Hypoxanthine	Serine, Uric acid	D-Galactosamine, Uric acid	Unassigned	Phenylalanine	D-Mannose, Uric acid	Tryptophan	Unassigned	Unassigned	Phenylalanine, Acetoacetate, Riboflavin	Other	488	Unassigned	586	630	722	808	888	Unassigned	1012	1134	1208	Unassigned	Unassigned	1581
