# Supplementary material for: Adsorption of serum components on Ag colloids: on the biochemical interpretation of surface-enhanced Raman spectra of human serum
Source: Anal Bioanal Chem. 2025 Nov 17;417(30):6823–36. doi: 10.1007/s00216-025-06192-5 (PMC12680727; doi:10.1007/s00216-025-06192-5)
Supplement: Supplementary file 5 — Supplementary Material 5 (DOCX 12.7 KB) [file 216_2025_6192_MOESM5_ESM.xlsx]

## Sheet: Sheet1
BIOMOLECULE	CODENAME	SOLVENT FOR 10 mM SOLUTION	MASS OF THE METABOLITE FOR THE 10 mM SOLUTION (mg)	PHYSIOLOGICAL CONCENTRATION OF THE PURE METABOLITES SOLUTION (μM)	CONCENTRATION OF THE 1μL SOLUTION USED FOR THE SPIKING IN SERUM (μM)	CAS		Notes
Acetoacetate	Acetoacet	PBS	1.02	100 (*)	5000 μM	3483-11-02		* Biomolecules with unknown physiological concentration
Adenine	Ade	0.1 M HCl	1.35	0.2	10	73-24-5		** Solubilization in chloroform
Albumin (Human serum)	Alb	PBS	/	50 mg/mL	/	70024-90-7
Arginine	Arg	PBS	1.74	130	6500	74-79-3
Cysteine	Cys	1 M HCl	1.21	0.36	18	52-90-4
Coenzyme A	CoA	PBS	7.85	100 (*)	5000	18439-24-2
Galactosamine	Galact	PBS	1.79	100 (*)	5000	1772-03-8
Glycerol	Glycerol	PBS	/	40	2000
Glycogen	Glycogen	PBS	/	1 mg/mL & 0.1 mg/mL	/	9005-79-2
Glutathione	Glut	PBS	3.07	85	4250	27025-41-8
Guanine	Gua	1 M HCl	1.51	100	5000	73-40-5
Histidine	His	PBS	1.55	90	4500	71-00-1
Hydroxyproline	Hydroxypro	PBS	1.31	10	500	51-35-4
Isoleucine	Ile	PBS	1.31	80	4000	73-32-5
Lactose	Lact	PBS	3.42	100 (*)	5000	10039-26-6
Mannose	Mann	PBS	1.8	65	3250	3458-28-4
Phenylalanine	Phe	1 M HCl	1.65	78	3900	63-91-2
Proline	Pro	PBS	1.15	168	8400	147-85-3
Riboflavin	Ribo	0.1 M NaOH	3.76	0.84	42	83-88-5
Serine	Ser	1 M HCl	1.05	160	8000	56-45-1
Stearic acid	Stearic	Ethanol	2.84	85	4250	57-11-4
Tyrosine	Tyr	1 M HCl	1.81	55	2750	60-18-4
Tryptophan	Trp	0.5 M HCl	2.04	55	2750	73-22-3
Uracil	Ura	PBS	1.12	2	100	66-22-8
Valine	Val	PBS	1.17	117	5850	72-18-4
Ergothioneine	Ergo	PBS	2.29	5	250	497-30-3
Hypoxanthine(conc1)	Hypox	1 M NaOH	1.36	10	500	68-94-0
Hypoxanthine(conc2)	Hypox	1 M NaOH	1.36	2.3	115	68-94-0
Uric acid	UA	1 M NaOH	1.68	280	14000	69-93-2
Creatinine	Creat	PBS	1.13	80	4000	60-27-5
Glucose	Gluc	PBS	1.8	5400	270000	50-99-7
Glycine	Gly	PBS	0.75	230	11500	56-40-6
Leucine	Leu	0.1 M HCl	1.31	125	6250	61-90-5
Urea	Urea	PBS	1.2 (20mM )	6500	325000
Xanthine	Xanth	1 M NOH	1.52	50	2500	69-89-6
Ascorbic acid	Asc	PBS	1.76	60	3000	50-81-7
DNA	DNA	PBS	/	137 ng/mL & 30 ng/mL	/	/
Acetyl CoA	AcCoA	PBS	8	100 (*)	5000	32140-51-5
RNA	RNA	PBS	/	250 ng/mL & 5 ng/mL	/	/
Glutamic acid	Glutamic	0.1 M NaOH	1.47	30	1500	142-47-2
N-acetyl-D-Glucosamine	NacDgluc	PBS	2.21	100 (*)	5000	7512-17-6
Phosphatidylserine	PhSer	PBS	3.85	100 (*)	5000	P7769
Methionine	Methio	PBS	1.49	25	1250	63-68-3
Phosphatidylinositol	PhInositol	PBS	8.86	100 (*)	5000	97281-52-2
D-fructose 6P	Dfruct6P	PBS	2.62	10	500	103213-47-4
Alanine	Ala	PBS	1.78 (20 mM)	400	20000	56-41-7
Citric acid	Citric	PBS	1.92	200	10000	77-92-9
Fructose	Fruct	PBS	1.8	30	1500	57-48-7
Phosphoenolpyruvate	PEP	PBS	1.68	17	850	4265-07-0
Pyruvic acid	Pyr	PBS	1.76 (20mM)	35	1750	113-24-6
Cholesterol	Chol	Ethanol	3.86	6200	310000 (**)	57-88-5
Oleic acid	Oleic	Ethanol	2.82	150	7500	112-80-1
Phosphate	Phosph	PBS	1.41	100 (*)	5000	S7907
Thymine	Thy	0.1M NaOH	1.26	100 (*)	5000	65-71-4
Triolein	Triolein	Ethanol	8.85	100 (*)	5000	122-32-7
